# Supplementary material for: Neonatal Circumcision Simulation: A Resource for Beginners
Source: MedEdPORTAL. 2025 Jun 3;21:11531. doi: 10.15766/mep_2374-8265.11531 (PMC12130306; doi:10.15766/mep_2374-8265.11531)
Supplement: Supplementary file 1 — 3D Printing Instructions.stlSupply Checklist.docxProcedure Steps.docxCircumcision Video.mp4Agenda and Facilitator Guide.docxSurvey.docx [file mep_2374-8265.11531-s001.zip]

Archive with 7 entries (7 files):
- D. Circumcision Video.mp4
- A. 3D Printing Instructions.stl
- B. Supply Checklist.docx
- C. Procedure Steps.docx
- E. Agenda and Facilitator Guide.docx
- F. Survey.docx
- _Educational Summary Report_11531.pdf
